# Supplementary material for: RNAi Power Targets in Insect Pests: Beyond Functional Validation to Biopesticide Development Potential
Source: Plants (Basel). 2026 Jun 11;15(12):1803. doi: 10.3390/plants15121803 (PMC13306517; doi:10.3390/plants15121803)
Supplement: Supplementary file 1 [file plants-15-01803-s001.zip]

Archive with 1 entries (1 files):
- plants-4341047-supplementary.pdf
